# Supplementary material for: Agreement between Myocardial Infarction Patients and Their Spouses on Reporting of Data on 82 Cardiovascular Risk Exposures
Source: PLoS One. 2015 Jul 10;10(7):e0132601. doi: 10.1371/journal.pone.0132601 (PMC4498787; doi:10.1371/journal.pone.0132601)
Supplement: S1 Dataset — (XLSX) [file pone.0132601.s003.xlsx]

## Sheet: Sheet1
Variable	Exposed according to both cases and proxies	Exposed according to cases but not proxies	Exposed according to proxies but not cases	Unexposed according to both cases and proxies
Hypertension	75	12	9	142
Diabetes	27	3	1	210
Hyperlipidaemia	70	3	14	57
Physical inactivity	77	20	49	91
Prolonged sitting time at work	37	22	18	120
Ever smoking	172	8	2	53
Smokeless tobacco use	24	3	4	208
Overweight (BMI >25 kg/m2)	128	16	7	72
Obesity (BMI>30 kg/m2)	18	8	10	187
Education (Compulsory)	108	16	16	98
Education (University)	33	5	5	195
Any economic problems during childhood	74	29	26	94
Severe or long-term economic problems during childhood	17	16	15	175
Job strain (quadrant model)	2	7	22	193
Job Strain (quotient model)	35	24	42	123
Receiving monthly payment	173	14	13	37
Working shifts	12	6	8	212
Being a boss of employees	79	18	20	121
Unemployment	15	11	9	199
Motor vehicle pollution at workplace	22	13	8	154
Particulate matter in air at workplace	9	18	11	158
Organic solvents at workplace	25	15	7	147
Lead pollution at workplace	4	6	5	195
Use of dynamite at workplace	1	4	0	230
Any kind of pollution at workplace	55	35	30	31
Angina	46	29	18	136
Stroke	3	0	2	236
Intermittent claudication	12	12	6	206
Heart failure	4	13	5	213
Any previous CVD	62	20	26	123
Any CHD in father before 65 years old	51	12	10	117
Any CVD in father before 65 years old	82	11	7	90
Any CHD before 65 years old in mother	41	11	9	110
Any CVD before 65 years old in the mother	59	17	13	85
Any parent with CHD before 65 years old	101	19	17	106
Any parent with CVD before 65 years old	116	20	9	98
Any sibling with CVD before 65 years old	28	8	10	197
Any relative with CVD before 65 years old	126	25	11	81
Fruit intake (above the median:> 1 serving daily)	9	17	25	187
Roots and vegetables (above the median: >6 weekly servings)	70	38	41	88
Meat intake (above the median >4 weekly servings)	69	43	51	76
Fish intake (above the median: >1 weekly servings)	70	47	32	89
Fat shortening and sauce (above the median: >3 weekly servings)	72	49	47	69
Coffee (above the median: > 3 daily cups)	112	30	14	81
Regular intake of any vitamin supplement intake	56	25	11	148
Light beer ( above the median > 3 cans or bottles/week)	28	14	21	140
Strong beer (above the median > 3 cans or bottles/week)	41	24	20	122
Wine frequency (above the median >once weekly)	92	12	17	96
Wine amount (above the median: > half a bottle )	42	27	20	125
Hard liquor frequency (above the median: > once weekly)	53	30	14	119
Hard liquor amount (above the median: > half a bottle)	91	27	23	73
High alcohol intake (above the median >10.2 g/day)	80	28	24	108
Conflict with spouse	17	22	13	186
Conflict with relative or close friend	6	13	23	192
Disease or trauma of spouse	15	17	11	194
Death of relative or close friend	32	31	20	153
Impaired personal finances	27	17	12	181
Conflict at workplace	24	21	24	156
Moving	12	6	11	208
Change of job	10	13	8	197
Decreased responsibility at work	6	13	12	192
Increased responsibility at work	16	11	13	170
Unable to control important matters in your life	90	46	52	35
Handling of personal problems	18	27	38	143
Feeling that things turn out the way he/she wanted	29	23	45	126
Not feeling able to manage the difficulties	101	38	38	52
Difficulty to get sleep	64	24	34	113
Difficulty to wake up	18	20	27	169
Difficulty to go back to sleep	63	29	31	105
Snoring	106	16	50	63
Nightmares	10	16	30	151
Feeling tired after waking up	71	32	49	76
Waking up too early	44	47	40	100
Restlessness during sleep	49	23	46	112
Feeling tired at work or in leisure time	83	38	41	67
Eyes tired or irritated	38	54	26	96
Fallen asleep at workplace	9	35	14	137
Fallen asleep at leisure time activities	58	25	54	98
Languid head	40	43	34	93
